# Supplementary material for: Prognostic significance for colorectal carcinoid tumors based on the 8th edition TNM staging system
Source: Cancer Med. 2020 Sep 8;9(21):7979–87. doi: 10.1002/cam4.3431 (PMC7643648; doi:10.1002/cam4.3431)
Supplement: Supplementary file 1 — Data S1 [file CAM4-9-7979-s001.xlsx]

## Sheet: Sheet1
		Carcinoid tumor NOS		NEC		OCT
		Statistic value	P value	Statistic value	P value	Statistic value	P value
Detailed 8th AJCC stage	All patients	505.84	<0.001	482.75	<0.001	785	<0.001
	IA vs IB	7.7496	0.005	1.21	0.27	5.47	0.019
	IA vs IIA	23.687	<0.001	5.43	0.019	0.09	0.762
	IA vs IIB	7.153	0.007	2.761	0.096	4.13	0.042
	IA vs IIC	81.25	<0.001	24.53	<0.001	9.51	0.002
	IA vs IIIA	17.313	<0.001	5.24	0.021	8.29	0.003
	IA vs IIIB	27.72	<0.001	13.23	<0.001	31.42	<0.001
	IA vs IIIC	44.344	<0.001	41.3	<0.001	73.53	<0.001
	IA vs IVA	67.02	<0.001	44.42	<0.001	71.88	<0.001
	IA vs IVB+C	160.39	<0.001	81.83	<0.001	122.55	<0.001
	IA vs IVx	230.56	<0.001	84.45	<0.001	113.65	<0.001
	IB vs IIA	5.679	0.017	1.02	0.311	5.31	0.021
	IB vs IIB	10.27	0.001	0.25	0.611	14.01	<0.001
	IB vs IIC	55.56	<0.001	15.37	<0.001	21.39	<0.001
	IB vs IIIA	9.62	0.002	1.13	0.286	21.38	<0.001
	IB vs IIIB	32.669	<0.001	5.14	0.023	38.48	<0.001
	IB vs IIIC	97.43	<0.001	22.8	<0.001	76.72	<0.001
	IB vs IVA	140.2	<0.001	27.12	<0.001	71.31	<0.001
	IB vs IVB+C	241.1	<0.001	47.94	<0.001	117.72	<0.001
	IB vs IVx	253.76	<0.001	51.03	<0.001	113.47	<0.001
	IIA vs IIB	2.26	0.132	0.072	0.788	7.85	0.005
	IIA vs IIC	53.03	<0.001	14.51	<0.001	14.24	<0.001
	IIA vs IIIA	1.48	0.222	0.035	0.851	12.71	<0.001
	IIA vs IIIB	45.23	<0.001	5.08	0.024	100.79	<0.001
	IIA vs IIIC	213.33	<0.001	46.84	<0.001	252.27	<0.001
	IIA vs IVA	267.22	<0.001	42.89	<0.001	242.37	<0.001
	IIA vs IVB+C	740.13	<0.001	130.85	<0.001	470.63	<0.001
	IIA vs IVx	685.32	<0.001	134.03	<0.001	370.94	<0.001
	IIB vs IIC	16.01	<0.001	1.31	0.251	2.03	0.153
	IIB vs IIIA	0.201	0.653	0.03	0.849	1.76	0.184
	IIB vs IIIB	3.454	0.063	0.046	0.83	14.69	<0.001
	IIB vs IIIC	32.87	<0.001	1.78	0.181	56.01	<0.001
	IIB vs IVA	68.97	<0.001	3.05	0.081	60.43	<0.001
	IIB vs IVB+C	104.61	<0.001	4.625	0.031	103.47	<0.001
	IIB vs IVx	107.24	<0.001	4.92	0.026	90.76	<0.001
	IIC vs IIIA	30.51	<0.001	7.29	0.007	3.07	0.079
	IIC vs IIIB	11.98	<0.001	6.44	0.011	0.898	0.343
	IIC vs IIIC	0.75	0.386	0.065	0.797	10.27	0.001
	IIC vs IVA	13.08	<0.001	1.18	0.277	11.17	<0.001
	IIC vs IVB+C	22.37	<0.001	3.52	0.06	19.51	<0.001
	IIC vs IVx	22.71	<0.001	5.66	0.017	18.81	<0.001
	IIIA vs IIIB	11.42	<0.001	1.5	0.22	1.13	0.286
	IIIA vs IIIC	79.51	<0.001	18.82	<0.001	11.56	<0.001
	IIIA vs IVA	120.08	<0.001	20.59	<0.001	14.62	<0.001
	IIIA vs IVB+C	257.89	<0.001	48.33	<0.001	21.39	<0.001
	IIIA vs IVx	258.59	<0.001	51.61	<0.001	20.36	<0.001
	IIIB vs IIIC	83.61	<0.001	37.13	<0.001	31.34	<0.001
	IIIB vs IVA	126.33	<0.001	28.04	<0.001	34.83	<0.001
	IIIB vs IVB+C	519.9	<0.001	173.19	<0.001	90.23	<0.001
	IIIB vs IVx	458.48	<0.001	170.78	<0.001	66.82	<0.001
	IIIC vs IVA	15.181	<0.001	1.887	0.169	0.38	0.533
	IIIC vs IVB+C	81.98	<0.001	25.61	<0.001	7.38	0.006
	IIIC vs IVx	79.6	<0.001	34.83	<0.001	3.14	0.076
	IVA vs IVB+C	1.83624	0.175	1.09	0.29	2.501	0.113
	IVA vs IVx	2.0701	0.15	3.22	0.072	0.419	0.517
	IVB+C vs IVx	0.347	0.555	8.7	0.003	0.899	0.342
Combined 8th AJCC stage	All patients	478.38	<0.001	425.12	<0.001	729.631	<0.001
	I vs II	30.42	<0.001	9.32	0.002	6.18	0.012
	I vs III	31.78	<0.001	30.59	<0.001	91.48	<0.001
	I vs IV	256.29	<0.001	131.47	<0.001	231.6	<0.001
	II vs III	0.16	0.68	12.07	<0.001	180.34	<0.001
	II vs IV	93.78	<0.001	140.9	<0.001	595.8	<0.001
	III vs IV	289.33	<0.001	217.65	<0.001	86.73	<0.001
SEER historic stage	All patients	484.35	<0.001	423.81	<0.001	667.85	<0.001
	Localized vs Regional	31.637	<0.001	39.96	<0.001	98.66	<0.001
	Localized vs Distant	302.999	<0.001	198.57	<0.001	569.85	<0.001
	Regional vs Distant	298.78	<0.001	268.96	<0.001	268.25	<0.001
T categoty	All patients	369.56	<0.001	287.838	<0.001	422.812	<0.001
	T1 vs T2	0.2827	0.594	18.097	<0.0001	1.71	0.19
	T1 vs T3	11.09	0.0008	1.0462	0.306	2.122	0.145
	T1 vs T4a	7.759	0.005	1.628	0.201	21.41	<0.0001
	T1 vs T4b	47.575	<0.0001	11.2221	0.0008	64.053	<0.0001
	T1 vs Tx	223.143	<0.001	65.501	<0.0001	108.939	<0.001
	T2 vs T3	11.329	0.0007	17.931	<0.0001	7.085	0.007
	T2 vs T4a	7.883	0.004	26.374	<0.0001	31.275	<0.0001
	T2 vs T4b	45.335	<0.0001	50.056	<0.0001	74.952	<0.001
	T2 vs Tx	165.354	<0.001	106.627	<0.001	120.089	<0.001
	T3 vs T4a	0.181	0.67	6.807	0.009	38.649	<0.0001
	T3 vs T4b	21.818	<0.0001	30.121	<0.0001	152.326	<0.001
	T3 vs Tx	211.381	<0.001	206.979	<0.001	296.455	<0.001
	T4a vs T4b	7.975	0.004	3.243	0.0717	25.103	<0.0001
	T4a vs Tx	52.775	<0.0001	29.615	<0.0001	68.716	<0.0001
	T4b vs Tx	16.132	<0.0001	16.748	<0.0001	7.642	0.005
N categoty	All patients	411.907	<0.001	383.31	<0.001	649.406	<0.001
	N0 vs N1a	5.053	0.0245	16.572	<0.0001	94.967	<0.001
	N0 vs N1b	10.823	0.001	25.293	<0.0001	190.687	<0.001
	N0 vs N2a	28.003	<0.0001	35.423	<0.0001	236.59	<0.001
	N0 vs N2b	53.564	<0.0001	159.285	<0.001	478.597	<0.001
	N0 vs Nx	327.821	<0.001	271.025	<0.001	449.801	<0.001
	N1a vs N1b	0.499	0.479	0.105	0.745	6.251	0.012
	N1a vs N2a	7.284	0.006	1.228	0.267	15.689	<0.0001
	N1a vs N2b	19.651	<0.0001	35.319	<0.0001	54.262	<0.0001
	N1a vs Nx	165.776	<0.001	73.673	<0.001	50.416	<0.0001
	N1b vs N2a	4.197	0.04	0.71	0.399	2.348	0.125
	N1b vs N2b	15.03	0.0001	42.742	<0.0001	24.808	<0.0001
	N1b vs Nx	162.334	<0.001	94.946	<0.001	21.198	<0.0001
	N2a vs N2b	4.871	0.027	34.218	<0.0001	9.817	0.001
	N2a vs Nx	116.345	<0.001	86.753	<0.001	8.497	0.003
	N2b vs Nx	54.424	<0.0001	15.484	<0.0001	0.036	0.847
M categoty	All patients	475.304	<0.001	431.215	<0.001	610.412	<0.001
	M0 vs M1	385.434	<0.001	308.378	<0.001	286.762	<0.001
	M0 vs M1a	7.445	0.006	27.179	<0.0001	138.716	<0.001
	M0 vs M1b	285.24	<0.001	351.215	<0.001	470.119	<0.001
	M1 vs M1a	1.796	0.18	3.223	0.072	0.419	0.517
	M1 vs M1b	7.443	0.006	8.7	0.003	0.899	0.342
	M1a vs M1b	0.515	0.472	1.097	0.294	2.5	0.113
